# Supplementary material for: Function Is More Reliable Than Quantity to Follow Up the Humoral Response to the Receptor-Binding Domain of SARS-CoV-2-Spike Protein after Natural Infection or COVID-19 Vaccination
Source: Viruses. 2021 Sep 30;13(10):1972. doi: 10.3390/v13101972 (PMC8538099; doi:10.3390/v13101972)
Supplement: Supplementary file 1 [file viruses-13-01972-s001.zip]

Archive with 1 entries (1 files):
- viruses-1371998-supplementary.pdf
